# Supplementary material for: A Description of the Hemolytic Component in Sickle Leg Ulcer: The Role of Circulating miR-199a-5p, miR-144, and miR-126
Source: Biomolecules. 2022 Feb 17;12(2):317. doi: 10.3390/biom12020317 (PMC8869177; doi:10.3390/biom12020317)
Supplement: Supplementary file 1 [file biomolecules-12-00317-s001.zip]

Archive with 1 entries (1 files):
- biomolecules-1564996-supplementary.pdf
